# Supplementary material for: Fungi Indirectly Affect Plant Root Architecture by Modulating Soil Volatile Organic Compounds
Source: Front Microbiol. 2018 Aug 13;9:1847. doi: 10.3389/fmicb.2018.01847 (PMC6099090; doi:10.3389/fmicb.2018.01847)
Supplement: DATA SHEET S3 — GC/MS data for non-inoculated and Fusarium inoculated soil. [file Data_Sheet_3.zip]

Archive with 8 entries (8 files):
- Supplementary_Chromato_for_Zipping/Chromatogram_Fusarium_P2186_soil.CDF
- Supplementary_Chromato_for_Zipping/Chromatogram_NonInoculated_soil.CDF
- Supplementary_Chromato_for_Zipping/Chromatogram_Fusarium_P1431_soil.CDF
- Supplementary_Chromato_for_Zipping/Chromatogram_Fusarium_P1520_soil.CDF
- Supplementary_Chromato_for_Zipping/Chromatogram_Fusarium_P1286_soil.CDF
- Supplementary_Chromato_for_Zipping/Chromatogram_Fusarium_P1065_soil.CDF
- Supplementary_Chromato_for_Zipping/Chromatogram_Fusarium_P1185_soil.CDF
- Supplementary_Chromato_for_Zipping/Chromatogram_Fusarium_P1141_soil.CDF
